# Supplementary material for: The Use of In Silico Tools for the Toxicity Prediction of Potential Inhibitors of SARS-CoV-2
Source: Altern Lab Anim. 2021 Apr 12:02611929211008196. doi: 10.1177/02611929211008196 (PMC8047515; doi:10.1177/02611929211008196)
Supplement: Supplemental Material, sj-xlsx-1-atl-10.1177_02611929211008196 - The Use of In Silico Tools for the Toxicity Prediction of Potential Inhibitors of SARS-CoV-2 [file sj-xlsx-1-atl-10.1177_02611929211008196.xlsx]

## Sheet: ProTox-II
Compound	SMILES	Predicted LD50	Predicted Toxicity Class	Average similarity	Prediction accuracy	Target	Prediction	Probability
ZINC000541677852	CC[C@H]3C[C@@H](C(=O)Nc1cc(C)nn1c2cccc(C(F)(F)F)c2)CC(=O)N3	1000 mg/kg	Class 4	0.6044	0.6807	Hepatotoxicity, Carcinogenicity	Active, active	0.53, 0.59
ZINC000636416501	Cc4cc(NC(=O)[C@H]2CC(=O)Nc1cc(F)ccc12)n(c3cccc(Cl)c3)n4	600 mg/kg	Class 4	0.5283	0.6738	Hepatotoxicity	Active	0.56
ZINC000543523838 (Stereoisomer of A)	CC[C@@H]3C[C@@H](C(=O)Nc1cc(C)nn1c2cccc(Br)c2)CC(=O)N3	1300 mg/kg	Class 4	0.5937	0.6738	Carcinogenicity	Active	0.51
ZINC000544491494 (Stereoisomer of B)	Cc3cc(NC(=O)[C@H]1CC(=O)N[C@H](C)C1)n(c2cccc(Br)c2)n3	1300mg/kg	Class 4	0.5974	0.6738	Hepatotoxicity, Carcinogenicity	Active, active	0.52,0.5
ZINC000544491491 (Stereoisomer of B)	Cc3cc(NC(=O)[C@H]1CC(=O)N[C@@H](C)C1)n(c2cccc(Br)c2)n3	1300mg/kg	Class 4	0.5974	0.6738	Hepatotoxicity, Carcinogenicity	Active, active	0.52,0.5
ZINC000541676760	Cc3cc(NC(=O)[C@H]1CC(=O)N[C@H](C)C1)n(c2cccc(C(F)(F)F)c2)n3	1000mg/kg	Class 4	0.6078	0.6807	Hepatotoxicity, Carcinogenicity	Active, active	0.57, 0.59
ZINC000543523837 (Stereoisomer of A)	CC[C@H]3C[C@@H](C(=O)Nc1cc(C)nn1c2cccc(Br)c2)CC(=O)N3	1300mg/kg	Class 4	0.5937	0.6738	Carcinogenicity	Active	0.51
ZINC000152979101	Cc3cc(NC(=O)[C@@H]1CCNC(=O)C1)n(c2cccc(Br)c2)n3	1300mg/kg	Class 4	0.6126	0.6807	Carcinogenicity	Active	0.53
ZINC000152975931	Cc3cc(NC(=O)[C@@H]1CCNC(=O)C1)n(c2cccc(C(F)(F)F)c2)n3	1000 mg/kg	Class 4	0.6219	0.6807	Hepatotoxicity, Carcinogenicity	Active, active	0.5, 0.63
ZINC001627499877	Cc3cc(NC(=O)[C@@H]1CC(=O)NC(=O)N1)n(c2cccc(Br)c2)n3	1000mg/kg	Class 4	0.5552	0.6738	Hepatotoxicity	Active	0.55
ZINC001362111980	Cc3cc(NC(=O)[C@@H]1CC(=O)NC(=O)N1)n(c2cccc(Cl)c2)n3	1000mg/kg	Class 4	0.553	0.6738	Hepatotoxicity	Active	0.55
ZINC000003118440	Cn2c(=O)c1[nH]c(NCCO)nc1n(C)c2=O	418mg/kg	Class 4	0.7262	0.6926	None	None	None
ZINC000000146942	CCOC(=O)C2=C([C@@H](C)c1ccccc1)NC(=O)N[C@H]2C	2495mg/kg	Class 5	0.5165	0.6738	Carcinogenicity	Active	0.51
PubChem CID: 444603	C1CC(CN(C1)C(=N)N)C(=O)NCC2CCCN2C(=O)C(CO)NS(=O)(=O)C3=CC4=CC=CC=C4C=C3	3000mg/kg	Class 5	0.694	0.6807	None	None	None
PubChem CID: 444743	C1CC(CCC1CNC(=O)C2C=CCN3N2C(=O)N(C3=O)CCS(=O)(=O)C4=CC=C(C=C4)Br)C(=N)N	2500mg/kg	Class 5	0.3298	0.23	None	None	None
PubChem CID: 444745	CC1=CC(N2C(=O)N(C(=O)N2C1)CC(C3=CC=CC=C3)C4=CC=CC=C4)C(=O)NC5CCC(CC5)C6=CN=C(N6)N	1mg/kg	Class 1	0.3594	0.23	Carcinogenicity	Active	0.58
ZINC001014061081	C[C@@H]2C[C@@H](NC(=O)c1nc[nH]n1)CN2C(=O)c3n[nH]c4ccccc34	350mg/kg	Class 4	0.6486	0.6807	Carcinogenicity	Active	0.56
ZINC001014061061	Cc1nonc1C(=O)N[C@H]1C[C@@H](C)N(C(=O)CCC2CCCCC2)C1	1484mg/kg	Class 4	63.7%	0.6807	Carcinogenicity, mutagenicity	Active, active	0.56, 0.52
PubChem CID: 11610052	CC(=CCC1=C(C=CC(=C1O)O)C2=COC3=CC(=CC(=C3C2=O)O)O)C	350mg/kg	Class 4	0.6622	0.6807	Aryl hydrocarbon Receptor (AhR), Mitochondrial Membrane Potential (MMP)	Active, active	0.51, 0.74

## Sheet: Toxtree
Compound	SMILES	Carcinogenicity	in vitro Mutagenicity (Ames test)
ZINC000541677852	CC[C@H]3C[C@@H](C(=O)Nc1cc(C)nn1c2cccc(C(F)(F)F)c2)CC(=O)N3	Negative for genotoxic and nongenotoxic carcinogenicity	No alerts for S. typhimurium mutagenicity
ZINC000636416501	Cc4cc(NC(=O)[C@H]2CC(=O)Nc1cc(F)ccc12)n(c3cccc(Cl)c3)n4	Structural alert for nongenotoxic carcinogenicity (halogenated benzene), negative for genotoxic carcinogenicity	No alerts for S. typhimurium mutagenicity
ZINC000543523838 (Stereoisomer of A)	CC[C@@H]3C[C@@H](C(=O)Nc1cc(C)nn1c2cccc(Br)c2)CC(=O)N3	Structural alert for nongenotoxic carcinogenicity (halogenated benzene), negative for genotoxic carcinogenicity	No alerts for S. typhimurium mutagenicity
ZINC000544491494 (Stereoisomer of B)	Cc3cc(NC(=O)[C@H]1CC(=O)N[C@H](C)C1)n(c2cccc(Br)c2)n3	Structural alert for nongenotoxic carcinogenicity (halogenated benzene), negative for genotoxic carcinogenicity	No alerts for S. typhimurium mutagenicity
ZINC000544491491 (Stereoisomer of B)	Cc3cc(NC(=O)[C@H]1CC(=O)N[C@@H](C)C1)n(c2cccc(Br)c2)n3	Structural alert for nongenotoxic carcinogenicity (halogenated benzene), negative for genotoxic carcinogenicity	No alerts for S. typhimurium mutagenicity
ZINC000541676760	Cc3cc(NC(=O)[C@H]1CC(=O)N[C@H](C)C1)n(c2cccc(C(F)(F)F)c2)n3	Negative for genotoxic and nongenotoxic carcinogenicity	No alerts for S. typhimurium mutagenicity
ZINC000543523837 (Stereoisomer of A)	CC[C@H]3C[C@@H](C(=O)Nc1cc(C)nn1c2cccc(Br)c2)CC(=O)N3	Structural alert for nongenotoxic carcinogenicity (halogenated benzene), negative for genotoxic carcinogenicity	No alerts for S. typhimurium mutagenicity
ZINC000152979101	Cc3cc(NC(=O)[C@@H]1CCNC(=O)C1)n(c2cccc(Br)c2)n3	Structural alert for nongenotoxic carcinogenicity (halogenated benzene), negative for genotoxic carcinogenicity	No alerts for S. typhimurium mutagenicity
ZINC000152975931	Cc3cc(NC(=O)[C@@H]1CCNC(=O)C1)n(c2cccc(C(F)(F)F)c2)n3	Negative for genotoxic and nongenotoxic carcinogenicity	No alerts for S. typhimurium mutagenicity
ZINC001627499877	Cc3cc(NC(=O)[C@@H]1CC(=O)NC(=O)N1)n(c2cccc(Br)c2)n3	Structural alert for nongenotoxic carcinogenicity (halogenated benzene), negative for genotoxic carcinogenicity	No alerts for S. typhimurium mutagenicity
ZINC001362111980	Cc3cc(NC(=O)[C@@H]1CC(=O)NC(=O)N1)n(c2cccc(Cl)c2)n3	Structural alert for nongenotoxic carcinogenicity (halogenated benzene), negative for genotoxic carcinogenicity	No alerts for S. typhimurium mutagenicity
ZINC000003118440	Cn2c(=O)c1[nH]c(NCCO)nc1n(C)c2=O	Structural alert for nongenotoxic carcinogenicity (imidazole and benzimidazole), negative for genotoxic carcinogenicity	No alerts for S. typhimurium mutagenicity
ZINC000000146942	CCOC(=O)C2=C([C@@H](C)c1ccccc1)NC(=O)N[C@H]2C	Negative for genotoxic and nongenotoxic carcinogenicity	No alerts for S. typhimurium mutagenicity
PubChem CID: 444603	C1CC(CN(C1)C(=N)N)C(=O)NCC2CCCN2C(=O)C(CO)NS(=O)(=O)C3=CC4=CC=CC=C4C=C3	Negative for genotoxic and nongenotoxic carcinogenicity	No alerts for S. typhimurium mutagenicity
PubChem CID: 444743	C1CC(CCC1CNC(=O)C2C=CCN3N2C(=O)N(C3=O)CCS(=O)(=O)C4=CC=C(C=C4)Br)C(=N)N	Structural alert for nongenotoxic carcinogenicity (halogenated benzene), negative for genotoxic carcinogenicity	No alerts for S. typhimurium mutagenicity
PubChem CID: 444745	CC1=CC(N2C(=O)N(C(=O)N2C1)CC(C3=CC=CC=C3)C4=CC=CC=C4)C(=O)NC5CCC(CC5)C6=CN=C(N6)N	Structural alert for nongenotoxic carcinogenicity (imidazole and benzimidazole), structural alert for genotoxic carcinogenicity (.Primary aromatic amine, hydroxyl amine and its derived esters (with restrictions))	Structural alert for S. typhimurium mutagenicity (Primary aromatic amine, hydroxyl amine and its derived esters (with restrictions)
ZINC001014061081	C[C@@H]2C[C@@H](NC(=O)c1nc[nH]n1)CN2C(=O)c3n[nH]c4ccccc34	Negative for genotoxic and nongenotoxic carcinogenicity	No alerts for S. typhimurium mutagenicity
ZINC001014061061	Cc1nonc1C(=O)N[C@H]1C[C@@H](C)N(C(=O)CCC2CCCCC2)C1	Negative for genotoxic and nongenotoxic carcinogenicity	No alerts for S. typhimurium mutagenicity
PubChem CID: 11610052	CC(=CCC1=C(C=CC(=C1O)O)C2=COC3=CC(=CC(=C3C2=O)O)O)C	Structural alert for genotoxic carcinogenicity (alkenylbenzene), negative for nongenotoxic carcinogenicity	Structural alert for S. typhimurium mutagenicity (alkenylbenzene)

## Sheet: VEGA
Compound	SMILES	Hepatotoxicity	Mutagenicity consensus	Carcinogenicity (CAESAR/IRFMN Antares/ISSCAN-CGX)	Applicability domain index	Similarity index	Accuracy index	Binding to off targets
ZINC000541677852	CC[C@H]3C[C@@H](C(=O)Nc1cc(C)nn1c2cccc(C(F)(F)F)c2)CC(=O)N3	Hepatotoxic (AD:0.743 SI: 0.775, AI: 1)	Prediction is Mutagenic with a consensus score of 0.1, based on 4 models.	Non carcinogenic, Non-carcinogenic, Non-carcinogenic	0.311, 0.504, 0	0.749, 0.746, 0.735	0.497, 0.667, 1
ZINC000636416501	Cc4cc(NC(=O)[C@H]2CC(=O)Nc1cc(F)ccc12)n(c3cccc(Cl)c3)n4	Hepatotoxic (AD: 0.744, SI:0.783, AI: 0.501)	Prediction is Mutagenic with a consensus score of 0.2, based on 4 models.	Non-carcinogenic, Carcinogenic, Carcinogenic	0.189, 0.437,0.441	0.773,0.784, 0.748	0.508,0.337, 1
ZINC000543523838 (Stereoisomer of A)	CC[C@@H]3C[C@@H](C(=O)Nc1cc(C)nn1c2cccc(Br)c2)CC(=O)N3	Hepatotoxic (AD: 0.617, SI:0.764, AI:0.499)	Prediction is Mutagenic with a consensus score of 0.2, based on 4 models.	Carcinogenic, Non-carcinogenic, Non-carcinogenic	0.315, 0.428, 0.359	0.763,0.764,0.744	0.491,0.399,0.661
ZINC000544491494 (Stereoisomer of B)	Cc3cc(NC(=O)[C@H]1CC(=O)N[C@H](C)C1)n(c2cccc(Br)c2)n3	Hepatotoxic (AD: 0.875, SI:0.766, AI:1)	Prediction is NON-Mutagenic with a consensus score of 0.2, based on 4 models.	Carcinogenic, Non-carcinogenic, Non-carcinogenic	0.372,0, 0.255	0.759, 0.758, 0.749	0.492,0.668, 0.335
ZINC000544491491 (Stereoisomer of B)	Cc3cc(NC(=O)[C@H]1CC(=O)N[C@@H](C)C1)n(c2cccc(Br)c2)n3	Hepatotoxic (AD: 0.875, SI:0.766, AI:1)	Prediction is NON-Mutagenic with a consensus score of 0.2, based on 4 models.	Carcinogenic, Non-carcinogenic, Non-carcinogenic	0.372, 0, 0.255	0.759, 0.758, 0.749	0.492,0.668, 0.335
ZINC000541676760	Cc3cc(NC(=O)[C@H]1CC(=O)N[C@H](C)C1)n(c2cccc(C(F)(F)F)c2)n3	Hepatotoxic (AD: 0.745 SI:0.772 AI: 1)	Prediction is Mutagenic with a consensus score of 0.1, based on 4 models.	Non-carcinogenic, Non-carcinogenic, Non-carcinogenic	0.313, 0.505, 0	0.75,0.748, 0.739	0.501,0.664, 1
ZINC000543523837 (Stereoisomer of A)	CC[C@H]3C[C@@H](C(=O)Nc1cc(C)nn1c2cccc(Br)c2)CC(=O)N3	Hepatotoxic (AD: 0.617, SI:0.764, AI:0.499)	Prediction is Mutagenic with a consensus score of 0.2, based on 4 models.	Carcinogenic, Non-carcinogenic, Non-carcinogenic	0.315, 0.428, 0.359	0.763,0.764,0.744	0.491,0.399,0.661
ZINC000152979101	Cc3cc(NC(=O)[C@@H]1CCNC(=O)C1)n(c2cccc(Br)c2)n3	Hepatotoxic (AD: 0.879 SI:0.773, AI: 1)	Prediction is Mutagenic with a consensus score of 0.2, based on 4 models.	Carcinogenic, Non-carcinogenic, Non-carcinogenic	0, 0.56, 0.254	0.755,0.753, 0.748	0,1, 0.334
ZINC000152975931	Cc3cc(NC(=O)[C@@H]1CCNC(=O)C1)n(c2cccc(C(F)(F)F)c2)n3	Hepatotoxic (AD: 0.88, SI:0.774, AI:1)	Prediction is Mutagenic with a consensus score of 0.15, based on 4 models.	Non-carcinogenic, Non-carcinogenic, Non-carcinogenic	0.315, 0.507, 0	0.75, 0.752,0.746	0.508,0.662, 1
ZINC001627499877	Cc3cc(NC(=O)[C@@H]1CC(=O)NC(=O)N1)n(c2cccc(Br)c2)n3	Hepatotoxic (AD: 0.873, SI:0.763, AI:1)	Prediction is Mutagenic with a consensus score of 0.1, based on 4 models.	Carcinogenic, Non-carcinogen, Carcinogenic	0.369, 0.502, 0.397	0.74,0.741, 0.74	0.502,0.668, 1
ZINC001362111980	Cc3cc(NC(=O)[C@@H]1CC(=O)NC(=O)N1)n(c2cccc(Cl)c2)n3	Hepatotoxic (AD: 0.872, SI:0.76, AI:1)	Prediction is Mutagenic with a consensus score of 0.15, based on 4 models.	Carcinogenic, Non-carcinogen, Carcinogenic	0.371, 0.505, 0.398	0.746,0.75, 0.746	0.504,0.333,1
ZINC000003118440	Cn2c(=O)c1[nH]c(NCCO)nc1n(C)c2=O	Hepatotoxic (AD: 0, SI:0.813, AI:0)	Prediction is NON-Mutagenic with a consensus score of 0.375, based on 4 models.	Non-carcinogenic, Non-carcinogenic, Non-carcinogenic,	0.465, 0.839, 0.744	0.865,0.857, 0.819	1,0.496, 1, 0.651
ZINC000000146942	CCOC(=O)C2=C([C@@H](C)c1ccccc1)NC(=O)N[C@H]2C	Unknown	Prediction is NON-Mutagenic with a consensus score of 0.15, based on 4 models.	Non-carcinogenic, Carcinogenic, Carcinogenic	0.751, 0, 0.731	0.802, 0.797, 0.787	0.494,0,0.679
PubChem CID: 444603	C1CC(CN(C1)C(=N)N)C(=O)NCC2CCCN2C(=O)C(CO)NS(=O)(=O)C3=CC4=CC=CC=C4C=C3	Hepatotoxic (AD: 0.895, SI:0.801, AI:1)	Prediction is NON-Mutagenic with a consensus score of 0.6, based on 4 models.	Non-carcinogenic, Non-carcinogenic, Carcinogenic	0.304, 0.888, 0.61	0.724,0.789,0.759	0.502,1,0.669
PubChem CID: 444743	C1CC(CCC1CNC(=O)C2C=CCN3N2C(=O)N(C3=O)CCS(=O)(=O)C4=CC=C(C=C4)Br)C(=N)N	Hepatotoxic (AD: 0.618, SI:0.774, AI: 0.493)	Prediction is NON-Mutagenic with a consensus score of 0.2, based on 4 models.	Non-carcinogenic, Carcinogenic, Carcinogenic	0.357, 0, 0.414	0.706,0.752,0.717	1,1,0.352
PubChem CID: 444745	CC1=CC(N2C(=O)N(C(=O)N2C1)CC(C3=CC=CC=C3)C4=CC=CC=C4)C(=O)NC5CCC(CC5)C6=CN=C(N6)N	Hepatotoxic (AD: 0.885, SI:0.782, AI:1)	Prediction is NON-Mutagenic with a consensus score of 0.3, based on 4 models.	Non-carcinogenic, Carcinogenic, Carcinogenic	0.364, 0.598, 0.694	0.745,0.757,0.717	0.504,0.672,0.671
ZINC001014061081	C[C@@H]2C[C@@H](NC(=O)c1nc[nH]n1)CN2C(=O)c3n[nH]c4ccccc34	Hepatotoxic (AD: 0.624 SI:0.81, AI: 0.48)	Prediction is NON-Mutagenic with a consensus score of 0.25, based on 4 models.	Carcinogenic, Carcinogenic, Carcinogenic	0.73, 0.791, 0.705	0.761,0.783, 0.743	0.491,0.639, 0.67
ZINC001014061061	Cc1nonc1C(=O)N[C@H]1C[C@@H](C)N(C(=O)CCC2CCCCC2)C1	Hepatotoxic (AD: 0.384, SI:0.801, AI: 0.512)	Prediction is NON-Mutagenic with a consensus score of 0.3, based on 4 models.	Carcinogenic, Carcinogenic, Carcinogenic	0, 0.513, 0, 0.421	0.755,0.804, 0.735	0.479,0.665, 0.67
PubChem CID: 11610052	CC(=CCC1=C(C=CC(=C1O)O)C2=COC3=CC(=CC(=C3C2=O)O)O)C	Hepatotoxic (AD: 0.765, SI:0.83, AI: 0.498)	Prediction is NON-Mutagenic with a consensus score of 0.6, based on 4 models.	Non-carcinogenic, Carcinogenic, Carcinogenic	0.904,0.624, 0.814	0.817,0.824,0.807	1,0.658,1	May bind to estrogen receptor

## Sheet: DL-DILI
Compound	SMILES	Prediction	Probability
ZINC000541677852	CC[C@H]3C[C@@H](C(=O)Nc1cc(C)nn1c2cccc(C(F)(F)F)c2)CC(=O)N3	DILI-Positive	0.68
ZINC000636416501	Cc4cc(NC(=O)[C@H]2CC(=O)Nc1cc(F)ccc12)n(c3cccc(Cl)c3)n4	DILI-Positive	0.7025
ZINC000543523838 (Stereoisomer of A)	CC[C@@H]3C[C@@H](C(=O)Nc1cc(C)nn1c2cccc(Br)c2)CC(=O)N3	DILI-Positive	0.6897
ZINC000544491494 (Stereoisomer of B)	Cc3cc(NC(=O)[C@H]1CC(=O)N[C@H](C)C1)n(c2cccc(Br)c2)n3	DILI-Positive	0.6105
ZINC000544491491 (Stereoisomer of B)	Cc3cc(NC(=O)[C@H]1CC(=O)N[C@@H](C)C1)n(c2cccc(Br)c2)n3	DILI-Positive	0.6105
ZINC000541676760	Cc3cc(NC(=O)[C@H]1CC(=O)N[C@H](C)C1)n(c2cccc(C(F)(F)F)c2)n3	DILI-Positive	0.6352
ZINC000543523837 (Stereoisomer of A)	CC[C@H]3C[C@@H](C(=O)Nc1cc(C)nn1c2cccc(Br)c2)CC(=O)N3	DILI-Positive	0.6897
ZINC000152979101	Cc3cc(NC(=O)[C@@H]1CCNC(=O)C1)n(c2cccc(Br)c2)n3	DILI-Positive	0.7402
ZINC000152975931	Cc3cc(NC(=O)[C@@H]1CCNC(=O)C1)n(c2cccc(C(F)(F)F)c2)n3	DILI-Positive	0.7605
ZINC001627499877	Cc3cc(NC(=O)[C@@H]1CC(=O)NC(=O)N1)n(c2cccc(Br)c2)n3	DILI-Positive	0.7789
ZINC001362111980	Cc3cc(NC(=O)[C@@H]1CC(=O)NC(=O)N1)n(c2cccc(Cl)c2)n3	DILI-Positive	0.814
ZINC000003118440	Cn2c(=O)c1[nH]c(NCCO)nc1n(C)c2=O	DILI-negative	0.27
ZINC000000146942	CCOC(=O)C2=C([C@@H](C)c1ccccc1)NC(=O)N[C@H]2C	DILI-positive	0.5718
PubChem CID: 444603	C1CC(CN(C1)C(=N)N)C(=O)NCC2CCCN2C(=O)C(CO)NS(=O)(=O)C3=CC4=CC=CC=C4C=C3	DILI-positive	0.7474
PubChem CID: 444743	C1CC(CCC1CNC(=O)C2C=CCN3N2C(=O)N(C3=O)CCS(=O)(=O)C4=CC=C(C=C4)Br)C(=N)N	DILI-positive	0.6262
PubChem CID: 444745	CC1=CC(N2C(=O)N(C(=O)N2C1)CC(C3=CC=CC=C3)C4=CC=CC=C4)C(=O)NC5CCC(CC5)C6=CN=C(N6)N	DILI-negative	0.3917
ZINC001014061081	C[C@@H]2C[C@@H](NC(=O)c1nc[nH]n1)CN2C(=O)c3n[nH]c4ccccc34	DILI-positive	0.8216
ZINC001014061061	Cc1nonc1C(=O)N[C@H]1C[C@@H](C)N(C(=O)CCC2CCCCC2)C1	DILI-positive	0.7018
PubChem CID: 11610052	CC(=CCC1=C(C=CC(=C1O)O)C2=COC3=CC(=CC(=C3C2=O)O)O)C	DILI-negative	0.4737

## Sheet: DL-AOT
Compound	SMILES	LD50 Value (log(mg/kg))	Label (probability)
ZINC000541677852	CC[C@H]3C[C@@H](C(=O)Nc1cc(C)nn1c2cccc(C(F)(F)F)c2)CC(=O)N3	2.03	2 (0.68)
ZINC000636416501	Cc4cc(NC(=O)[C@H]2CC(=O)Nc1cc(F)ccc12)n(c3cccc(Cl)c3)n4	3.17	3 (0.95)
ZINC000543523838 (Stereoisomer of A)	CC[C@@H]3C[C@@H](C(=O)Nc1cc(C)nn1c2cccc(Br)c2)CC(=O)N3	2.21	2 (0.78)
ZINC000544491494 (Stereoisomer of B)	Cc3cc(NC(=O)[C@H]1CC(=O)N[C@H](C)C1)n(c2cccc(Br)c2)n3	2.62	3 (0.76)
ZINC000544491491 (Stereoisomer of B)	Cc3cc(NC(=O)[C@H]1CC(=O)N[C@@H](C)C1)n(c2cccc(Br)c2)n3	2.62	3 (0.76)
ZINC000541676760	Cc3cc(NC(=O)[C@H]1CC(=O)N[C@H](C)C1)n(c2cccc(C(F)(F)F)c2)n3	2.49	3 (0.63)
ZINC000543523837 (Stereoisomer of A)	CC[C@H]3C[C@@H](C(=O)Nc1cc(C)nn1c2cccc(Br)c2)CC(=O)N3	2.21	2 (0.78)
ZINC000152979101	Cc3cc(NC(=O)[C@@H]1CCNC(=O)C1)n(c2cccc(Br)c2)n3	2.82	3 (0.79)
ZINC000152975931	Cc3cc(NC(=O)[C@@H]1CCNC(=O)C1)n(c2cccc(C(F)(F)F)c2)n3	2.7	3 (0.77)
ZINC001627499877	Cc3cc(NC(=O)[C@@H]1CC(=O)NC(=O)N1)n(c2cccc(Br)c2)n3	3.07	4 (0.79)
ZINC001362111980	Cc3cc(NC(=O)[C@@H]1CC(=O)NC(=O)N1)n(c2cccc(Cl)c2)n3	3.1	4 (0.54)
ZINC000003118440	Cn2c(=O)c1[nH]c(NCCO)nc1n(C)c2=O	3.05	3 (0.98)
ZINC000000146942	CCOC(=O)C2=C([C@@H](C)c1ccccc1)NC(=O)N[C@H]2C	3.34	3 (0.95)
PubChem CID: 444603	C1CC(CN(C1)C(=N)N)C(=O)NCC2CCCN2C(=O)C(CO)NS(=O)(=O)C3=CC4=CC=CC=C4C=C3	3.41	3 (0.98)
PubChem CID: 444743	C1CC(CCC1CNC(=O)C2C=CCN3N2C(=O)N(C3=O)CCS(=O)(=O)C4=CC=C(C=C4)Br)C(=N)N	3.12	3 (1.00)
PubChem CID: 444745	CC1=CC(N2C(=O)N(C(=O)N2C1)CC(C3=CC=CC=C3)C4=CC=CC=C4)C(=O)NC5CCC(CC5)C6=CN=C(N6)N	2.74	2 (0.94)
ZINC001014061081	C[C@@H]2C[C@@H](NC(=O)c1nc[nH]n1)CN2C(=O)c3n[nH]c4ccccc34	3.19	3 (0.98)
ZINC001014061061	Cc1nonc1C(=O)N[C@H]1C[C@@H](C)N(C(=O)CCC2CCCCC2)C1	3	3 (1.00)
PubChem CID: 11610052	CC(=CCC1=C(C=CC(=C1O)O)C2=COC3=CC(=CC(=C3C2=O)O)O)C	3.04	3 (0.87)

## Sheet: admetSAR
Compound	SMILES	Acute oral toxicity Class	Probability	LD50 (mol/kg)
ZINC000541677852	CC[C@H]3C[C@@H](C(=O)Nc1cc(C)nn1c2cccc(C(F)(F)F)c2)CC(=O)N3	Class III	0.6072	2.918
ZINC000636416501	Cc4cc(NC(=O)[C@H]2CC(=O)Nc1cc(F)ccc12)n(c3cccc(Cl)c3)n4	Class III	0.6667	1.624
ZINC000543523838 (Stereoisomer of A)	CC[C@@H]3C[C@@H](C(=O)Nc1cc(C)nn1c2cccc(Br)c2)CC(=O)N3	Class III	0.6337	1.964
ZINC000544491494 (Stereoisomer of B)	Cc3cc(NC(=O)[C@H]1CC(=O)N[C@H](C)C1)n(c2cccc(Br)c2)n3	Class III	0.6395	1.964
ZINC000544491491 (Stereoisomer of B)	Cc3cc(NC(=O)[C@H]1CC(=O)N[C@@H](C)C1)n(c2cccc(Br)c2)n3	Class III	0.6395	1.964
ZINC000541676760	Cc3cc(NC(=O)[C@H]1CC(=O)N[C@H](C)C1)n(c2cccc(C(F)(F)F)c2)n3	Class III	0.6093	2.815
ZINC000543523837 (Stereoisomer of A)	CC[C@H]3C[C@@H](C(=O)Nc1cc(C)nn1c2cccc(Br)c2)CC(=O)N3	Class III	0.6337
ZINC000152979101	Cc3cc(NC(=O)[C@@H]1CCNC(=O)C1)n(c2cccc(Br)c2)n3	Class III	0.6216	2.146
ZINC000152975931	Cc3cc(NC(=O)[C@@H]1CCNC(=O)C1)n(c2cccc(C(F)(F)F)c2)n3	Class III	0.6093	2.474
ZINC001627499877	Cc3cc(NC(=O)[C@@H]1CC(=O)NC(=O)N1)n(c2cccc(Br)c2)n3	Class III	0.7002	1.205
ZINC001362111980	Cc3cc(NC(=O)[C@@H]1CC(=O)NC(=O)N1)n(c2cccc(Cl)c2)n3	Class III	0.7327	1.134
ZINC000003118440	Cn2c(=O)c1[nH]c(NCCO)nc1n(C)c2=O	Class III	0.6469	2.844
ZINC000000146942	CCOC(=O)C2=C([C@@H](C)c1ccccc1)NC(=O)N[C@H]2C	Class III	0.5915	1.432
PubChem CID: 444603	C1CC(CN(C1)C(=N)N)C(=O)NCC2CCCN2C(=O)C(CO)NS(=O)(=O)C3=CC4=CC=CC=C4C=C3	Class III	0.5633	3.242
PubChem CID: 444743	C1CC(CCC1CNC(=O)C2C=CCN3N2C(=O)N(C3=O)CCS(=O)(=O)C4=CC=C(C=C4)Br)C(=N)N	Class III	0.5701	3.303
PubChem CID: 444745	CC1=CC(N2C(=O)N(C(=O)N2C1)CC(C3=CC=CC=C3)C4=CC=CC=C4)C(=O)NC5CCC(CC5)C6=CN=C(N6)N	Class III	0.652	2.909
ZINC001014061081	C[C@@H]2C[C@@H](NC(=O)c1nc[nH]n1)CN2C(=O)c3n[nH]c4ccccc34	Class III	0.6572	2.577
ZINC001014061061	Cc1nonc1C(=O)N[C@H]1C[C@@H](C)N(C(=O)CCC2CCCCC2)C1	Class III	0.6816	2.836
PubChem CID: 11610052	CC(=CCC1=C(C=CC(=C1O)O)C2=COC3=CC(=CC(=C3C2=O)O)O)C	Class III	0.4936	2.176

## Sheet: Pred-hERG
Compound	SMILES	Prediction of cardiotoxicity	Confidence	Applicability Domain	Potency	Confidence
ZINC000541677852	CC[C@H]3C[C@@H](C(=O)Nc1cc(C)nn1c2cccc(C(F)(F)F)c2)CC(=O)N3	Non-cardiotoxic (-)	0.5	Yes (Value= 0.3 and limit = 0.26 )
ZINC000636416501	Cc4cc(NC(=O)[C@H]2CC(=O)Nc1cc(F)ccc12)n(c3cccc(Cl)c3)n4	Potential cardiotoxic (+)	0.5	Yes (Value= 0.3 and limit = 0.26 )	Weak or Moderate	0.6
ZINC000543523838 (Stereoisomer of A)	CC[C@@H]3C[C@@H](C(=O)Nc1cc(C)nn1c2cccc(Br)c2)CC(=O)N3	Non-cardiotoxic (-)	0.5	Yes (Value= 0.27 and limit = 0.26 )
ZINC000544491494 (Stereoisomer of B)	Cc3cc(NC(=O)[C@H]1CC(=O)N[C@H](C)C1)n(c2cccc(Br)c2)n3	Non-cardiotoxic (-)	0.6	Yes (Value= 0.27 and limit = 0.26 )
ZINC000544491491 (Stereoisomer of B)	Cc3cc(NC(=O)[C@H]1CC(=O)N[C@@H](C)C1)n(c2cccc(Br)c2)n3	Non-cardiotoxic (-)	0.6	Yes (Value= 0.27 and limit = 0.26 )
ZINC000541676760	Cc3cc(NC(=O)[C@H]1CC(=O)N[C@H](C)C1)n(c2cccc(C(F)(F)F)c2)n3	Non-cardiotoxic (-)	0.6	Yes (Value= 0.29 and limit = 0.26 )
ZINC000543523837 (Stereoisomer of A)	CC[C@H]3C[C@@H](C(=O)Nc1cc(C)nn1c2cccc(Br)c2)CC(=O)N3	Non-cardiotoxic (-)	0.5	Yes (Value= 0.27 and limit = 0.26 )
ZINC000152979101	Cc3cc(NC(=O)[C@@H]1CCNC(=O)C1)n(c2cccc(Br)c2)n3	Non-cardiotoxic (-)	0.6	Yes (Value= 0.28 and limit = 0.26 )
ZINC000152975931	Cc3cc(NC(=O)[C@@H]1CCNC(=O)C1)n(c2cccc(C(F)(F)F)c2)n3	Non-cardiotoxic (-)	0.6	Yes (Value= 0.3 and limit = 0.26 )
ZINC001627499877	Cc3cc(NC(=O)[C@@H]1CC(=O)NC(=O)N1)n(c2cccc(Br)c2)n3	Non-cardiotoxic (-)	0.6	Yes (Value= 0.27 and limit = 0.26 )
ZINC001362111980	Cc3cc(NC(=O)[C@@H]1CC(=O)NC(=O)N1)n(c2cccc(Cl)c2)n3	Non-cardiotoxic (-)	0.6	Yes (Value= 0.3 and limit = 0.26 )
ZINC000003118440	Cn2c(=O)c1[nH]c(NCCO)nc1n(C)c2=O	Non-cardiotoxic (-)	0.6	No (Value= 0.21 and limit = 0.26
ZINC000000146942	CCOC(=O)C2=C([C@@H](C)c1ccccc1)NC(=O)N[C@H]2C	Non-cardiotoxic (-)	0.6	Yes (Value= 0.31 and limit = 0.26 )
PubChem CID: 444603	C1CC(CN(C1)C(=N)N)C(=O)NCC2CCCN2C(=O)C(CO)NS(=O)(=O)C3=CC4=CC=CC=C4C=C3	Potential cardiotoxic (+)	0.5	Yes (Value= 0.29 and limit = 0.26 )	Weak or moderate	0.5
PubChem CID: 444743	C1CC(CCC1CNC(=O)C2C=CCN3N2C(=O)N(C3=O)CCS(=O)(=O)C4=CC=C(C=C4)Br)C(=N)N	Non-cardiotoxic (-)	0.5	Yes (Value= 0.26 and limit = 0.26 )
PubChem CID: 444745	CC1=CC(N2C(=O)N(C(=O)N2C1)CC(C3=CC=CC=C3)C4=CC=CC=C4)C(=O)NC5CCC(CC5)C6=CN=C(N6)N	Potential cardiotoxic (+)	0.5	Yes (Value= 0.28 and limit = 0.26 )	Weak or Moderate	0.5
ZINC001014061081	C[C@@H]2C[C@@H](NC(=O)c1nc[nH]n1)CN2C(=O)c3n[nH]c4ccccc34	Non-cardiotoxic (-)	0.6	Yes (Value= 0.28 and limit = 0.26 )
ZINC001014061061	Cc1nonc1C(=O)N[C@H]1C[C@@H](C)N(C(=O)CCC2CCCCC2)C1	Non-cardiotoxic (-)	0.6	Yes (Value= 0.26 and limit = 0.26 )
PubChem CID: 11610052	CC(=CCC1=C(C=CC(=C1O)O)C2=COC3=CC(=CC(=C3C2=O)O)O)C	Non-cardiotoxic (-)	0.5	No (Value= 0.21 and limit = 0.26 )
